# Supplementary material for: Use of Specific T Lymphocytes in Treating Cytomegalovirus Infection in Hematopoietic Cell Transplant Recipients: A Systematic Review
Source: Pharmaceutics. 2024 Oct 11;16(10):1321. doi: 10.3390/pharmaceutics16101321 (PMC11510890; doi:10.3390/pharmaceutics16101321)
Supplement: Supplementary file 1 [file pharmaceutics-16-01321-s001.zip]

Archive with 1 entries (1 files):
- pharmaceutics-3185071-supplementary.pdf
